# Supplementary material for: Artificial Intelligence Predicted Overall Survival and Classified Mature B-Cell Neoplasms Based on Immuno-Oncology and Immune Checkpoint Panels
Source: Cancers (Basel). 2022 Oct 28;14(21):5318. doi: 10.3390/cancers14215318 (PMC9657332; doi:10.3390/cancers14215318)
Supplement: Supplementary file 1 [file cancers-14-05318-s001.zip]

Archive with 1 entries (1 files):
- cancers-1933425-supplementary.xlsx
