# Supplementary material for: Artificial Intelligence Predicted Overall Survival and Classified Mature B-Cell Neoplasms Based on Immuno-Oncology and Immune Checkpoint Panels
Source: Cancers (Basel). 2022 Oct 28;14(21):5318. doi: 10.3390/cancers14215318 (PMC9657332; doi:10.3390/cancers14215318)
Supplement: Supplementary file 1 [file cancers-14-05318-s001.zip › cancers-1933425-supplementary.xlsx]

## Sheet: Table S1 and S2
Table S1. Multilayer perceptron analysis (MLP).
Multilayer Perceptron	Dependent Variable	Survival Outcome	Age 60	Extranodal Sites	LDH	Stage	IPI	IR 2:1 Ratio	Translocation	Combined	5 vs. 10-y	Mean	STD	Median
Case processing summary	Training	129	116	137	108	130	109	132	109	44	59	107.1	33.3	116
	Training Percentage	71.7	63.7	74.5	67.5	72.2	68.1	71.7	66.5	71	69.4	70	3.2	71
	Testing	51	66	47	52	50	51	52	55	18	26	45.9	14.7	51
	Testing Percentage	28.3	36.3	25.5	32.5	27.8	31.9	28.3	33.5	29	30.6	30	3.2	29
	Valid	180	182	184	160	180	160	184	164	62	85	153	46.4	180
	Excluded	4	2	0	24	4	24	0	20	122	99	31	46.4	4
	Total	184	184	184	184	184	184	184	184	184	184	184	0	184
Network information	Num of Units	22215	22215	22215	22215	22215	22215	22215	22215	22215	22215	-	-	-
	Rescaling Method for covariates	Standarized										-	-	-
Hidden layer	Num Hidden Layers	1	1	1	1	1	1	1	1	1	1	1	0	1
	Num Units in Hidden Layer	9	8	5	15	10	8	11	6	8	8	9.1	2.8	8
	Activation Function	Hyperbolic tangent										-	-	-
Output layer	Dep Variable	1	1	1	1	1	1	1	1	9	1	-	-	-
	Num of Units	2	2	2	2	2	2	2	2	18	2	3.8	5.3	2
	Activation Function	Softmax										-	-	-
	Error Function	Cross-entropy										-	-	-
Model summary	Cross Entropy Error	87.8	70.7	50.9	51.4	70.8	70.5	59.3	30.2	173.5	30	73.9	40.8	70.5
training	Percent of Incorrect Predictions	40.3	35.3	14.6	22.2	23.8	33	16.7	11	19.9	22	25.3	8.8	22.2
	Stopping Rule Used *	1	1	1	1	1	1	1	1	1	1	-	-	-
	Time in Seconds	84.8	83.5	101.2	71.7	99.2	79.1	97.9	76.4	41.9	44.3	78.2	22.2	83.5
Model sum. testing	Cross Entropy Error	28.1	32.7	11.3	27.8	24	30.2	23.9	9.2	84.2	13.9	30.7	21.3	27.8
	Percent Incorrect Predictions	23.5	22.7	8.5	23.1	18	33	23.1	7.3	25.9	26.9	22.7	6.7	23.1
Classification	Training Overall Percent	59.7	64.7	85.4	77.8	76.2	67	83.3	89	80.1	78	74.7	8.8	77.8
	Testing Overall Percent	76.5	77.3	91.5	76.9	82	66.7	76.9	92.7	74.1	73.1	77.2	6.8	76.9
Area under the curve	Alive	0.7	0.7	0.8	0.8	0.7	0.7	0.8	0.9	0.8	0.8	0.8	0	0.8
	Dead	0.7	0.7	0.8	0.8	0.7	0.7	0.8	0.9	0.8	0.8	0.8	0	0.8
LDH, lactate dehydrogenase; IPI, international prognostic index; IR, immune response (type 2 and type 1); STD, standard deviation. * Consecutive with no decrease in error.
Table S2. Radial basis function analysis (RBF).
Radial Basis Function	Dependent Variable	Survival Outcome	Age 60	Extranodal Sites	LDH	Stage	IPI	IR 2:1 Ratio	Translocation	Combined	5 vs. 10-y	Mean	STD	Median
Case processing summary	Training	127	123	125	116	127	109	134	119	47	66	108.2	30.5	123
	Training Percentage	70.6	67.6	67.9	72.5	70.6	68.1	72.8	72.6	75.8	77.6	71.5	3.5	70.6
	Testing	53	59	59	44	53	51	50	45	15	19	44.8	16.4	51
	Testing Percentage	29.4	32.4	32.1	27.5	29.4	31.9	27.2	27.4	24.2	22.4	28.5	3.5	29.4
	Valid	180	182	184	160	180	160	184	164	62	85	153	46.4	180
	Excluded	4	2	0	24	4	24	0	20	122	99	31	46.4	4
	Total	184	184	184	184	184	184	184	184	184	184	184	0	184
Network information	Num of Units	22215	22215	22215	22215	22215	22215	22215	22215	22215	22215	-	-	-
	Rescaling Method for Covariates	Standarized										-	-	-
Hidden layer	Num Hidden Layers	1	1	1	1	1	1	1	1	1	1	1	0	1
	Num Units in Hidden Layer	2	2	3	7	6	2	10	2	3	2	4.1	2.9	3
	Activation Function	Softmax										-	-	-
Output layer	Dep Variable	1	1	1	1	1	1	1	1	9	1	-	-	-
	Num of Units	2	2	2	2	2	2	2	2	18	2	3.8	5.3	2
	Activation Function	Identity										-	-	-
	Error Function	Sum of Squares										-	-	-
Model summary training	Sum of Squares Error	31.7	26.7	12.1	25.5	27.6	27.2	20.1	9.7	72.2	14.7	28.7	17.5	26.7
	Percent of Incorrect Predictions	47.2	32.5	11.2	36.2	33.1	47.7	21.6	9.2	26.5	36.4	32.5	11.6	33.1
	Stopping Rule Used	-	-	-	-	-	-	-	-	-	-	-	-	-
	Time in Seconds	487.5	481.9	451.5	436.2	477.2	336.7	587.6	406	84.4	94.4	381.9	178	451.5
Model sum. testing	Sum of Squares Error	13.3	12.8	8.5	6.9	8.8	12.8	6.6	5.2	29.8	4.6	11.6	7.5	8.8
	Percent Incorrect Predictions	56.6	35.6	16.9	11.4	17	56.9	18	13.3	35.6	36.8	31.6	17.1	35.6
Classification	Training Overall Percent	52.8	67.5	88.8	63.8	66.9	52.3	78.4	90.8	73.5	63.6	67.5	11.6	66.9
	Testing Overall Percent	43.4	64.4	83.1	88.6	83	43.1	82	86.7	64.4	63.2	68.4	17.1	64.4
Area under the curve	Alive	0.5	0.6	0.6	0.6	0.6	0.5	0.8	0.6	0.7	0.7	0.6	0.1	0.6
	Dead	0.5	0.6	0.6	0.6	0.6	0.5	0.8	0.6	0.7	0.7	0.6	0.1	0.6
LDH, lactate dehydrogenase; IPI, international prognostic index; IR, immune response (type 2 and type 1); STD, standard deviation.

## Sheet: Table S3 and S4
Table S3. Genes associated to poor prognosis in the multivariate Cox survival analysis.
Gene	B	p Value	HR	HR Lower	HR Higher	Cytoband
FRYL	1.84	0.00963	6.27	1.56	25.16	4p11
KIAA0100	1.82	5e-05	6.16	2.55	14.9	17q11.2
CDC40	1.64	4e-05	5.13	2.34	11.24	6q21
MED8	1.57	1.6 × 10−8	4.79	2.78	8.25	1p34.2
PTP4A2	1.51	0.05252	4.55	0.98	21	1p35
BNIP2	1.48	0.04624	4.38	1.02	18.73	15q22.2
TMEM70	1.46	0.00308	4.3	1.64	11.31	8q21.11
MED6	1.41	0.00627	4.08	1.49	11.2	14q24.2
SLC24A2	1.39	5e-05	4.03	2.06	7.89	9p22.1
KLK10	1.34	0.00265	3.81	1.59	9.13	19q13
RANBP9	1.29	0.01825	3.63	1.24	10.6	6p23
PRB1	1.08	5e-05	2.94	1.74	4.95	12p13.2
EVA1B	1	0.00041	2.71	1.56	4.72	1p34.3
CBFA2T2	0.99	0.01269	2.69	1.24	5.86	20q11
ALDH1L1	0.74	0.08266	2.09	0.91	4.8	3q21.3
KRT19	0.71	2e-05	2.04	1.47	2.81	17q21.2
BTN2A3P	0.71	0.0032	2.03	1.27	3.25	6p22.1
TRPM4	0.56	0.00449	1.76	1.19	2.6	19q13.33
Table S4. Genes associated to good prognosis in the multivariate Cox survival analysis.
Gene	B	p Value	HR	HR Lower	HR Higher	Cytoband
HSF2	−0.48	0.04873	0.62	0.38	1	6q22.31
ATPAF2	−0.48	0.04152	0.62	0.39	0.98	17p11.2
SLC7A11	−0.51	0.00208	0.6	0.43	0.83	4q28.3
PTAFR	−0.64	0.0006	0.53	0.37	0.76	1p35-p34.3
TTLL3	−0.74	0.0172	0.48	0.26	0.88	3p25.3
TCP10L	−0.75	0.03536	0.47	0.24	0.95	21q22.11
DNAAF1	−0.8	0.00807	0.45	0.25	0.81	16q24.1
PRH1	−0.85	1 × 10−5	0.43	0.29	0.62	12p13.2
NSDHL	−0.89	0.04102	0.41	0.17	0.96	Xq28
TAF12	−0.99	0.01139	0.37	0.17	0.8	1p35.3
TSPAN3	−1	0.0004	0.37	0.21	0.64	15q24.3
AKIRIN1	−1.03	0.00195	0.36	0.19	0.69	1p34.3
ITK	−1.04	0.00102	0.35	0.19	0.66	5q31-q32
TDRD12	−1.09	0.00392	0.34	0.16	0.7	19q13.11
LPP	−1.12	0.00097	0.33	0.17	0.63	3q28
BTD	−1.13	9.5 × 10−6	0.32	0.2	0.53	3p25
SIRT5	−1.22	0.04956	0.3	0.09	1	6p23
ZNF230	−1.29	2e-05	0.27	0.15	0.5	19q13.31
ABHD6	−1.38	7.2 × 10−5	0.25	0.13	0.5	3p14.3
TOP2B	−1.49	0.01673	0.23	0.07	0.76	3p24
ARPC2	−1.7	0.00804	0.18	0.05	0.64	2q36.1
ASAP2	−1.96	3e-05	0.14	0.06	0.36	2p25|2p24
IDH3A	−2.03	9e-05	0.13	0.05	0.36	15q25.1-q25.2
PSMF1	−2.44	0.00415	0.09	0.02	0.46	20p13
ARFGEF1	−2.69	0	0.07	0.02	0.2	8q13

## Sheet: Table S5
Table S5. Clinicopathological correlations with the final set of seven prognostic genes.
Crosstabulations	OS Prognosis	Outcome Dead/Alive	Age	EN	LDH	Stage	IPI	IR
EVA1B	Bad	0.0005	0.784	0.7045	0.158	0.1046	0.0668	0.1657
KRT19	Bad	0.0148	0.0017	0.0384	0.1236	0.1815	0.402	0.9878
BTN2A3P	Bad	0.0094	0.082	0.7045	0.5451	0.5724	0.044	0.0751
KLK10	Bad	0.4673	0.0481	0.0184	0.6009	0.8798	0.0258	0.6764
TRPM4	Bad	0.1646	0.3882	0.1212	0.1698	0.171	0.9865	0.0974
TDRD12	Good	0.0094	0.5468	0.8321	0.1934	0.1616	0.4593	0.8869
ZNF230	Good	0.0698	0.031	0.9695	0.6875	0.2887	0.5414	0.0009
OS, overall survival; EN, extranodal; IPI, international prognostic index, IR, immune response. p values < 0.05 are underlined.
